# Supplementary material for: Genes Encoding Structurally Conserved Serpins in the Wheat Genome: Identification and Expression Profiles during Plant Development and Abiotic and Biotic Stress
Source: Int J Mol Sci. 2023 Jan 31;24(3):2707. doi: 10.3390/ijms24032707 (PMC9917288; doi:10.3390/ijms24032707)
Supplement: Supplementary file 1 [file ijms-24-02707-s001.zip]

Archive with 4 entries (4 files):
- Supplementary Tables S1-8.xlsx
- File S3_DNA seq alignment of WSZ1a.docx.docx
- File S1_All 83 putative serpin sequences listed in this study.docx.docx
- File S2_Annotation of WSZ13-2B -2D.docx.docx
