# Supplementary material for: Genes Encoding Structurally Conserved Serpins in the Wheat Genome: Identification and Expression Profiles during Plant Development and Abiotic and Biotic Stress
Source: Int J Mol Sci. 2023 Jan 31;24(3):2707. doi: 10.3390/ijms24032707 (PMC9917288; doi:10.3390/ijms24032707)
Supplement: Supplementary file 1 [file ijms-24-02707-s001.zip › Supplementary Tables S1-8.xlsx]

## Sheet: Table S1
S_Table 1. Summary of analysed 203 serpin genes downloaded from Benbow et al., 2019.
Serpin name	Gene ID	Size (aa)	Comment
ZE1-5AL	TraesCS5A02G359700	398
ZE1-5DL	TraesCS5D02G368900	399
ZE1 serpin fragment	TraesCS5B02G362000	264
ZE2-5AL	TraesCS5A02G417800	398
ZE2-5BL	TraesCS5B02G419900	398
ZE2-5DL	TraesCS5D02G425800	398
ZE3-7DS	TraesCS7D02G172000	397
ZE3 serpin fragment	TraesCS5A02G470300	161
ZE3 serpin fragment	TraesCS7A02G171200	144	No RCL
ZE3 serpin fragment	TraesCS7B02G076300.2	273	Insufficient length
Zx-4AL	TraesCS4A02G235700	399
Zx-4BS	TraesCS4B02G079200	399
Zx-4DS	TraesCS4D02G078000	399
Zy-4AL	TraesCS4A02G235900	402	No evidence of expression
Zy-4BS	TraesCS4B02G079100	402	No evidence of expression
Zz-5AL	TraesCS5A02G490400	426	19 aa extension before start amino acid by Roberts
Zz-5DL	TraesCS4D02G318300	407
Zx serpin fragment	TraesCS5A02G490300	231
Zz serpin fragment	TraesCS4B02G321700	227
Z6-2BL	TraesCS2B02G325800	424	24 aa extension before start amino acid by Roberts
Z6-2DL	TraesCS2D02G307100	401
Z7a-4AL	TraesCS4A02G422200	401
Z7b-4AL	TraesCS4A02G436000	446	48 aa extension before start amino acid by Roberts
Z8-4ASps	TraesCS4A02G073600	392	No evidence of expression, wrong annotation
Z8-4BL	TraesCS4B02G229800	392
Z8-4DL	TraesCS4D02G231200	392
Z8a-2BL	TraesCS2B02G530600	398
Z8b-2BL	TraesCS2B02G530700	399
Z8 serpin fragment	TraesCS2A02G502600	278
Z9-4DS	TraesCS4D02G106100	443	49 aa extension before start amino acid by Roberts
Z9-4AL	TraesCS4A02G205200	443	49 aa extension before start amino acid by Roberts
Z10-3AL	TraesCS3A02G300700	390
Z10-3BL	TraesCS3B02G335800	398
Z10-3DL	TraesCS3D02G301100	399
Z11a-4BL	TraesCS4B02G310200	433	No evidence of expression
Z11b-4BL	TraesCS4B02G309900	433
Z11-4DL	TraesCS4D02G308100	430
Z11 Serpin fragment	TraesCS2D02G032400	229	No RCL
Z11 serpin fragment	TraesCS2D02G032100	248	Insufficient length
Z12-7BS	TraesCS7B02G006500	417	No evidence of expression
Z12-7DS	TraesCS7D02G103400	412	No evidence of expression
HZ12-6B	TraesCS6B02G064000	425	No evidence of expression
Z13-2AS	TraesCS2A02G036700	432
HZ13-2A	TraesCS2A02G037600	421	No evidence of expression
Z13 serpin fragment	TraesCS2D02G036000	75	Insufficient length
Z14-5AL	TraesCS5A02G305500	428
Z14-5BL	TraesCS5B02G306000	422
Z14-5DL	TraesCS5D02G312500	422
Z15-6AS	TraesCS6A02G124400	525
Z15-6BS	TraesCS6B02G152500	516
Z15-6DS	TraesCS6D02G114700	523
Z16-2AL	TraesCS2A02G369100	417	No evidence of expression
Z16a-2BL	TraesCS2B02G386500	388	No evidence of expression
Z16b-2BL	TraesCS2B02G386300	390	No evidence of expression
HZ16-2D	TraesCS2D02G365900	388	No evidence of expression
Z17-1AL	TraesCS1A02G289500	470
Z17-1BL	TraesCS1B02G299000	469	No evidence of expression
HZ17-1D	TraesCS1D02G396900	399	No evidence of expression
Defected Z17 serpin	TraesCS7A02G065200	343	No RCL
Z18a-5AL	TraesCS5A02G471500	386	Lack 26 aa before amino acid by Roberts, No evidence of expression
Z18b-5AL	TraesCS5A02G471300	417
Z18-5BL	TraesCS5B02G483500	412
Z18-5DL	TraesCS5D02G483800	410
Defected Z18 serpin	TraesCSU02G197000	339	No RCL
Z18 serpin fragment	TraesCS5B02G483600	268
Z19a-6AS	TraesCS6A02G042000	442	24 aa extension before start amino acid by Roberts
HZ19a-6D	TraesCS6D02G048100	413	extension at C, s5B absent
Z19b-6AS	TraesCS6A02G042100	420	Lack 2 aa in C-terminal
Z19b-6DS	TraesCS6D02G048700	422
Z19c-6AS	TraesCS6A02G042200	423	Lack 2 aa in C-terminal
Z19c-6DS	TraesCS6D02G048800	425
HZ19c-6D	TraesCS6B02G057900	429
Defected Z19 serpin	TraesCS6D02G048500	347	only 6 helics, wrong annotation
Z19 serpin fragment	TraesCS6B02G068900	194
HA1-3B	TraesCS3B02G567700	408
HA1-5B	TraesCS5B02G414600	412
HA1-6B	TraesCS6B02G041700	415
HA2-3A	TraesCS3A02G504800	388	No evidence of expression
HA2-3B	TraesCS3B02G567900	409	No evidence of expression
HA2-3D	TraesCS3D02G511400	409	No evidence of expression
Defected HA serpin	TraesCS5A02G410600	344	only 6 helics
HA serpin fragment	TraesCS5D02G419600	271
HB1-5A	TraesCS5A02G323600	405
HB1-5B	TraesCS5B02G324100	454
HB2-2B	TraesCS2B02G120100	394
HB2-4B	TraesCS4B02G093000	426
HB2-5B	TraesCS5B02G461200	467
HB2-5D	TraesCS5D02G462700	464
HB3-5B	TraesCS5B02G402400	382
HB3-2D	TraesCS2D02G373300	433
HB4-4B	TraesCS4B02G093900	481
HB4-4D	TraesCS4D02G090600	477
HB5-2D	TraesCS2D02G102600	388
Defected HB serpin	TraesCS2D02G102700	360	Only 5 helice
Defected HB serpin	TraesCS2D02G170500	332	only 6 helics
Defected HB serpin	TraesCS4A02G427400	480	only 3 helics, 2 beta sheet A (not serpin)
HB serpin fragment	TraesCS5B02G481400	80
HB serpin fragment	TraesCS3B02G511500	80
HB serpin fragment	TraesCS5A02G397400	81
HB serpin fragment	TraesCS2B02G393500	162
HB serpin fragment	TraesCS2B02G394000	81
HB serpin fragment	TraesCS2D02G373200	208
HB serpin fragment	TraesCS3A02G056200	81
HB serpin fragment	TraesCS4A02G222600	264
HB serpin fragment	TraesCS2D02G090100	80
HB serpin fragment	TraesCS2A02G103100	80
HB serpin fragment	TraesCS1B02G120200	384	Wrong annotation
HB serpin fragment	TraesCS1A02G092600	186
HB serpin fragment	TraesCS6D02G049000	276
HB serpin fragment	TraesCS6A02G042500	131
HCa-3B	TraesCS3B02G520000	402
HCb-3B	TraesCS3B02G520200	408
HC-3D	TraesCS3D02G471600	433
Defected serpin	TraesCS4A02G427600	356	insufficient length after RCL, likely missing the last beta sheet
Serpin fragment	TraesCS2A02G023300	79	No RCL
Serpin fragment	TraesCS2D02G583800	79	No RCL
Serpin fragment	TraesCS2B02G189400	82	No RCL
Serpin fragment	TraesCS7B02G076300.1	155	No RCL
Serpin fragment	TraesCS2A02G376800	215	No RCL
Serpin fragment	TraesCS3D02G112700	275	No RCL
Serpin fragment	TraesCS2A02G376900	281	No RCL
Serpin fragment	TraesCS6B02G069000	299	No RCL
Serpin fragment	TraesCS6B02G057800	302	No RCL
Serpin fragment	TraesCS6B02G058100	306	No RCL
Serpin fragment	TraesCSU02G016100	311	No RCL
Un-confirmable	TraesCS5B02G483700*	0	No Uniprot Entry found
Un-confirmable	TraesCS5A02G637200	0	No Uniprot Entry found
Un-confirmable	TraesCS5B02G693700	0	No Uniprot Entry found
Un-confirmable	TraesCS2D02G718900*	106	No Uniprot Entry found
Un-confirmable	TraesCS4A02G605100*	106	No Uniprot Entry found
Un-confirmable	TraesCS3A02G643000*	132	No Uniprot Entry found
Un-confirmable	TraesCS6A02G052600*	140	No Uniprot Entry found
Un-confirmable	TraesCS3A02G642500*	147	No Uniprot Entry found
Un-confirmable	TraesCS4B02G513100*	157	No Uniprot Entry found
Un-confirmable	TraesCS7D02G644700*	172	No Uniprot Entry found
Un-confirmable	TraesCS5B02G614800*	178	No Uniprot Entry found
Un-confirmable	TraesCS3D02G563900*	187	No Uniprot Entry found
Un-confirmable	TraesCS5B02G693800*	196	No Uniprot Entry found
Un-confirmable	TraesCS3D02G573800*	211	No Uniprot Entry found
Un-confirmable	TraesCS3A02G642900*	225	No Uniprot Entry found
Un-confirmable	TraesCS3A02G627500*	238	No Uniprot Entry found
Un-confirmable	TraesCS4A02G625800*	253	No Uniprot Entry found
Un-confirmable	TraesCS2B02G913300*	261	No Uniprot Entry found
Un-confirmable	TraesCS3B02G844600*	320	No Uniprot Entry found
Uncategorised	TraesCS4A02G371300	70	Unlikely a serpin/serpin fragment
Uncategorised	TraesCS3B02G173800	82	Unlikely a serpin/serpin fragment
Uncategorised	TraesCS1D02G401600	83	Unlikely a serpin/serpin fragment
Uncategorised	TraesCS4A02G370200	91	Unlikely a serpin/serpin fragment
Uncategorised	TraesCS2B02G033200	128	Unlikely a serpin/serpin fragment
Uncategorised	TraesCS4B02G118400	195	Unlikely a serpin/serpin fragment
Uncategorised	TraesCS3B02G173900.1	230	Unlikely a serpin/serpin fragment
Uncategorised	TraesCS3B02G173900.2	237	Unlikely a serpin/serpin fragment
Uncategorised	TraesCS2A02G172500	303	Unlikely a serpin/serpin fragment
Uncategorised	TraesCSU02G120700	314	Unlikely a serpin/serpin fragment
Uncategorised	TraesCS2D02G473000	363	Unlikely a serpin/serpin fragment
Uncategorised	TraesCS5B02G545000	450	Unlikely a serpin/serpin fragment
Uncategorised	TraesCS4B02G117600	487	Unlikely a serpin/serpin fragment
Uncategorised	TraesCS5D02G407200	518	Unlikely a serpin/serpin fragment
Uncategorised	TraesCS2B02G033100	515	Unlikely a serpin/serpin fragment
Uncategorised	TraesCSU02G030300	521	Unlikely a serpin/serpin fragment
Uncategorised	TraesCS2B02G033000	529	Unlikely a serpin/serpin fragment
Uncategorised	TraesCS5B02G492500.1	614	Unlikely a serpin/serpin fragment
Uncategorised	TraesCS5B02G492500.2	648	Unlikely a serpin/serpin fragment
Uncategorised	TraesCS7A02G079200	706	Unlikely a serpin/serpin fragment
Uncategorised	TraesCS5D02G559200	810	Unlikely a serpin/serpin fragment
Uncategorised	TraesCS7D02G018000	1153	Unlikely a serpin/serpin fragment
Other proteins	TraesCS1A02G129000	181	PMEI domain-containing protein
Other proteins	TraesCS7D02G126700	183	BTB domain-containing protein
Other proteins	TraesCS2B02G045500	206	Exocyst subunit Exo70 family protein
Other proteins	TraesCS4B02G137200	254	Ferritin
Other proteins	TraesCS7A02G310000	253	DUF4283 domain-containing protein
Other proteins	TraesCS5D02G413100	280	Proteasome assembly chaperone 2
Other proteins	TraesCS5A02G460200	287	RING-type domain-containing protein
Other proteins	TraesCS3A02G134400	294	RNase H domain-containing protein
Other proteins	TraesCS4A02G371200	295	GRF-type domain-containing protein
Other proteins	TraesCS2A02G172400.2	317	Peptidase_S9 domain-containing protein
Other proteins	TraesCS2A02G172400.3	319	Peptidase_S9 domain-containing protein
Other proteins	TraesCS2A02G172400.1	329	Peptidase_S9 domain-containing protein
Other proteins	TraesCS1D02G135400.4	336	Transcription initiation factor IIF subunit alpha
Other proteins	TraesCS5D02G412800	377	SANT domain-containing protein
Other proteins	TraesCS2B02G050900	363	Fe2OG dioxygenase domain-containing protein
Other proteins	TraesCS4D02G070500	361	zf-LSD1 domain-containing protein
Other proteins	TraesCS6B02G076400	375	F-box domain-containing protein
Other proteins	TraesCS5D02G497000	388	DCD domain-containing protein
Other proteins	TraesCS7D02G071200	448	Phosphopyruvate hydratase
Other proteins	TraesCS1D02G135400.1	528	Transcription initiation factor IIF subunit alpha
Other proteins	TraesCS1D02G135400.2	530	Transcription initiation factor IIF subunit alpha
Other proteins	TraesCS1D02G135400.3	531	Transcription initiation factor IIF subunit alpha
Other proteins	TraesCS3B02G085200	530	TFIIS N-terminal domain-containing protein
Other proteins	TraesCS3A02G110400	542	Non-specific serine/threonine protein kinase
Other proteins	TraesCS7D02G295400.4	612	HTH myb-type domain-containing protein
Other proteins	TraesCS5B02G492700	627	Protein-serine/threonine phosphatase
Other proteins	TraesCS2B02G033300	679	Protein kinase domain-containing protein
Other proteins	TraesCS7D02G295400.2	713	HTH myb-type domain-containing protein
Other proteins	TraesCS7D02G295400.3	718	HTH myb-type domain-containing protein
Other proteins	TraesCS7D02G295400.1	747	HTH myb-type domain-containing protein
Other proteins	TraesCS7A02G147900.2	880	Ubiquitin carboxyl-terminal hydrolase
Other proteins	TraesCS7A02G147900.1	921	Ubiquitin carboxyl-terminal hydrolase
Other proteins	TraesCS5B02G544900.2	943	Protein kinase domain-containing protein
Other proteins	TraesCS5B02G544900.1	945	Protein kinase domain-containing protein
Other proteins	TraesCS2D02G027500	1066	Genome assembly, chromosome: II
Other proteins	TraesCS6B02G075700	1564	AAA domain-containing protein
Other proteins	TraesCS6B02G076300	1725	AAA domain-containing protein

## Sheet: Table S2
S_Table 2. Serpin genes downloaded from Ensemble Plants and were analysed.
Annotated serpin in v1.0	Annotated serpin in v1.1	Gene position	Our description	Note
TraesCS1A01G092600	TraesCS1A02G092600	1A:85029103-85029342	too short
TraesCS1A01G289500	TraesCS1A02G289500	1A:486695852-486697264	TaSZ17-A
TraesCS1B01G120200	TraesCS1B02G120200	1B:142291195-142292902	strange gene structure, 5 exons, 384 aa, no exp, seq recorded, one intron only 2 bp
TraesCS1B01G299000	TraesCS1B02G299000	1B:520361103-520362626	TaSZ17-B
TraesCS1D01G396900	TraesCS1D02G396900	1D:464857077-464858276	no intron, 400 aa, 1-132 aa less homology wity other serpin, 133-400 high homology with SZ17.
TraesCS2A01G023300	TraesCS2A02G023300	2A:11349517-11349807	too short
TraesCS2A01G036700	TraesCS2A02G036700	2A:15641610-15643784	TaSZ13-A
TraesCS2A01G037600	TraesCS2A02G037600	2A:15904833-15906208	2 introns, the conserved 1st exon seems interupted by an intron (that is too small).
TraesCS2A01G103100	TraesCS2A02G103100	2A:56917794-56918054	too short
TraesCS2A01G369100	TraesCS2A02G369100	2A:612274452-612275874	TaSZ16-A
TraesCS2A01G376800	TraesCS2A02G376800	2A:619209141-619215978	in v1.1, only contain 1st exon, too short
TraesCS2A01G376900	TraesCS2A02G376900	2A:619238247-619239646	v1.0, 5 exons; v1.1, one exon, 281 aa, no RCL, no exp
TraesCS2A01G502600	TraesCS2A02G502600	2A:731374038-731374975	too short, 1st exon 18 bp, 2nd exon 819 bp.
TraesCS2B01G120100	TraesCS2B02G120100	2B:87841228-87842668	4 exons, 394 aa, no exp, 3rd intron only 2 bp, impossible.
TraesCS2B01G189400	TraesCS2B02G189400	2B:165067641-165067991	too short
TraesCS2B01G325800	TraesCS2B02G325800	2B:465646445-465647719	TaSZ6-B
TraesCS2B01G386300	TraesCS2B02G386300	2B:549385111-549386529	TaSZ16b-B
TraesCS2B01G386500	TraesCS2B02G386500	2B:549508486-549510060	TaSZ16a-B
TraesCS2B01G393500	TraesCS2B02G393500	2B:557989169-557989657	too short
TraesCS2B01G394000	TraesCS2B02G394000	2B:558284284-558289518	annotated exons are too small, 81 aa.
TraesCS2B01G530600	TraesCS2B02G530600	2B:726125355-726126958	TaSZ8-2a-B
TraesCS2B01G530700	TraesCS2B02G530700	2B:726129975-726131500	TaSZ8-2b-B
TraesCS2D01G032100	TraesCS2D02G032100	2D:12725344-12739560	exon too short, 248 aa, 2 introns
TraesCS2D01G032400	TraesCS2D02G032400	2D:12742525-12743214	too short
TraesCS2D01G036000	TraesCS2D02G036000	2D:13633576-13633803	too short
TraesCS2D01G090100	TraesCS2D02G090100	2D:39830682-39830942	too short
TraesCS2D01G102600	TraesCS2D02G102600	2D:55315353-55316759	2 introns (not conserved), 388 aa, no exp, seq recorded	wrong annotation
TraesCS2D01G102700	TraesCS2D02G102700	2D:55356211-55357875	no intron, 360 aa, no exp, seq recorded
TraesCS2D01G170500	TraesCS2D02G170500	2D:114538100-114539239	1 intron, 332 aa, no exp, no much homology in 1-168 aa.
TraesCS2D01G307100	TraesCS2D02G307100	2D:394044116-394045321	TaSZ6-D
TraesCS2D01G365900	TraesCS2D02G365900	2D:470526148-470527703	1 intron, 388 aa, no exp, very similar to SZ16-B	Possible SZ16-D
TraesCS2D01G373200	TraesCS2D02G373200	2D:476841426-476849969	too short exon
TraesCS2D01G373300	TraesCS2D02G373300	2D:476912675-476914332	2 introns, 433 aa, no exp, seq recorded
TraesCS2D01G583800	TraesCS2D02G583800	2D:643783349-643783588	too short
TraesCS3A01G056200	TraesCS3A02G056200	3A:32412888-32413166	too short
TraesCS3A01G300700	TraesCS3A02G300700	3A:534534756-534536029	TaSZ10-A
TraesCS3A01G504800	TraesCS3A02G504800	3A:726834725-726837054	1 intron, 388 aa, no exp, seq recorded
TraesCS3B01G335800	TraesCS3B02G335800	3B:542133713-542134997	TaSZ10-B
TraesCS3B01G511500	TraesCS3B02G511500	3B:755208068-755208328	too short
TraesCS3B01G520000	TraesCS3B02G520000	3B:763235702-763237116	1 intron, 402 aa, no exp, similar to SZ10, seq recorded
TraesCS3B01G520200	TraesCS3B02G520200	3B:763268519-763269818	1 intron, 408 aa, no exp, similar to SZ10, seq recorded
TraesCS3B01G567700	TraesCS3B02G567700	3B:799287162-799288464	1 intron, 408 aa, exp, seq recorded, similar to SZ14	1 EST from developing grain
TraesCS3B01G567900	TraesCS3B02G567900	3B:799447660-799449525	1 intron, 409 aa, no exp, very similar to TraesCS3B01G567700
TraesCS3D01G112700	TraesCS3D02G112700	3D:66736250-66737077	275 aa, too short, no RCL
TraesCS3D01G301100	TraesCS3D02G301100	3D:415646243-415647543	TaSZ10-D
TraesCS3D01G471600	TraesCS3D02G471600	3D:573906879-573908262	2 introns, 2nd intron only 4 bp, impossible
TraesCS3D01G511400	TraesCS3D02G511400	3D:596072981-596074440	1 intron, 409 aa, no exp, similar to SZ14
TraesCS4A01G073600	TraesCS4A02G073600	4A:72879928-72916858	2 introns, 392 aa, wrong splice site, very similar to SZ8-1
TraesCS4A01G205200	TraesCS4A02G205200	4A:497494359-497496234	TaSZ9-A
TraesCS4A01G222600	TraesCS4A02G222600	4A:529633638-529634432	too short, 265 aa
TraesCS4A01G235700	TraesCS4A02G235700	4A:544201959-544204242	TaSZx-A
TraesCS4A01G235900	TraesCS4A02G235900	4A:544389388-544390826	TaSZy-A
TraesCS4A01G422200	TraesCS4A02G422200	4A:692392989-692394370	TaSZ7a-A
TraesCS4A01G427400	TraesCS4A02G427400	4A:698310854-698312296	no intron, 480 aa, no exp, seq recorded
TraesCS4A01G427600	TraesCS4A02G427600	4A:698491676-698493312	gene structure not right, 5 exons, one intron only 15 bp, 356 aa, short C-ter
TraesCS4A01G436000	TraesCS4A02G436000	4A:705763229-705764554	TaSZ7b-A
TraesCS4B01G079100	TraesCS4B02G079100	4B:76622199-76623585	TaSZy-B
TraesCS4B01G079200	TraesCS4B02G079200	4B:76813448-76815725	TaSZx-B
TraesCS4B01G093000	TraesCS4B02G093000	4B:95446522-95447802	no intron, 426 aa, no exp, seq recorded
TraesCS4B01G093900	TraesCS4B02G093900	4B:96630413-96632220	no intron, 481 aa, no exp, similar to SZ14, seq recorded
TraesCS4B01G229800	TraesCS4B02G229800	4B:480834046-480835343	TaSZ8-1-B
TraesCS4B01G309900	TraesCS4B02G309900	4B:600516369-600517772	TaSZ11-B
TraesCS4B01G310200	TraesCS4B02G310200	4B:600604767-600606162	very similar to SZ11-B, exp, gene duplication?	4B:600604723-600606319
TraesCS4B01G321700	TraesCS4B02G321700	4B:612498661-612499386	too short, 227 aa	it is homeologous of SZz-D.
TraesCS4D01G078000	TraesCS4D02G078000	4D:52467498-52469932	TaSZx-D
TraesCS4D01G090600	TraesCS4D02G090600	4D:65860461-65861894	no intron, 477 aa, no exp, seq recorded
TraesCS4D01G106100	TraesCS4D02G106100	4D:84602400-84604297	TaSZ9-D
TraesCS4D01G231200	TraesCS4D02G231200	4D:391026211-391027519	TaSZ8-1-D
TraesCS4D01G308100	TraesCS4D02G308100	4D:476228136..476229860 (v1.1)	TaSZ11-D
TraesCS4D01G318300	TraesCS4D02G318300	4D:482760654-482764928	1 intron, 407 aa, no exp, very similar to SZx, SZy, seq recorded	Is it TaSZy-D?, it is SZz-D
TraesCS5A01G305500	TraesCS5A02G305500	5A:514160010-514161527	TaSZ14-A
TraesCS5A01G323600	TraesCS5A02G323600	5A:535452236-535454051	no intron, 480 aa, exp, peculiar C-ter, seq recorded	in v1.1, annotated aa 407, but no STOP codon
TraesCS5A01G359700	TraesCS5A02G359700	5A:561553330-561555115	TaSZ1-A
TraesCS5A01G397400	TraesCS5A02G397400	5A:591817853-591818116	too short
TraesCS5A01G410600	TraesCS5A02G410600	5A:599643224-599644531	2 introns, 344 aa, no exp, seq recorded
TraesCS5A01G417800	TraesCS5A02G417800	5A:606058299-606060618	TaSZ2-A
TraesCS5A01G470300	TraesCS5A02G470300	5A:647103352-647103991	too short
TraesCS5A01G471300	TraesCS5A02G471300	5A:647965975-647967228	TaSZ18-2-A
TraesCS5A02G471430	TraesCS5A02G471430	5A: 648227282-648228517	TaSZ18-1-A	It was not annotated in v1.0, but in v1.1
TraesCS5A01G471500	TraesCS5A02G471500	5A:648360390-648361722	1 intron (not conserved), 386 aa, exp, >90% ID with SZ18-1, but has a gap (intron)	a pseudogene?
TraesCS5A01G490300	TraesCS5A02G490300	5A:659821397-659822092	too short
TraesCS5A01G490400	TraesCS5A02G490400	5A:659827512-659831100	wrong annotation, 1st exon wrong, if aa from 2nd exon, 407 aa, exp,	very similar to SZx, Szy, it is SZz
TraesCS5B01G306000	TraesCS5B02G306000	5B:489820893-489822264	TaSZ14-B
	TraesCS5B02G324011	5B: 508268914..508270074	no stop codon, similar to TraesCS5A02G323600 and TraesCS5B02G324100 in the first 225 aa.
TraesCS5B01G324100	TraesCS5B02G324100	5B:508342807-508344297	no intron, 454 aa, peculiar C-ter, no exp
TraesCS5B01G362000	TraesCS5B02G362000	5B:541528656-541529450	TaSZ1-B	chr5B:541528564..541529594	not right, it is too short
TraesCS5B01G402400	TraesCS5B02G402400	5B:579039888-579041200	2 introns (not conserved), 382 aa, no exp. Seq recorded
TraesCS5B01G414600	TraesCS5B02G414600	5B:588913742-588915099	1 intron (conserved), no exp, seq recorded, similar to SZ12
TraesCS5B01G419900	TraesCS5B02G419900	5B:595631138-595633244	TaSZ2-B
TraesCS5B01G461200	TraesCS5B02G461200	5B:636928525-636930253	no intron, 467 aa, N-ter extension, no exp
TraesCS5B01G481400	TraesCS5B02G481400	5B:654086056-654091673	too short, gene structure not right
TraesCS5B01G483500	TraesCS5B02G483500	5B:655278901-655280139	TaSZ18-1-B
TraesCS5B01G483600	TraesCS5B02G483600	5B:655284034-655284840	too short
TraesCS5B01G483700		5B:655322863-655323417	too short
TraesCS5D01G312500	TraesCS5D02G312500	5D:408324650-408326282	TaSZ14-D
	TraesCS5D02G330512	5D:421855345-421856346	334 aa, no RCL, no STOP codon
	TraesCS5D02G330520	5D:421865577-421866506	310 aa, no RCL, no STOP codon
	TraesCS5D02G330609	5D:421984741-421985692	317 aa, no RCL, no STOP codon
TraesCS5D01G368900	TraesCS5D02G368900	5D:444710659-444712879	TaSZ1-D
TraesCS5D01G419600	TraesCS5D02G419600	5D:480555909-480556724	too short
TraesCS5D01G425800	TraesCS5D02G425800	5D:484426636-484428874	TaSZ2-D
TraesCS5D01G462700	TraesCS5D02G462700	5D:506167065-506168543	1 intron, 464 aa, N-ter extension, exp
	TraesCS5D02G462764	5D:506208812-506210023	404 aa, but no STOP codon
TraesCS5D01G483800	TraesCS5D02G483800	5D:520300726-520301958	TaSZ18-1-D
TraesCS6A01G042000	TraesCS6A02G042000	6A:22171763-22173091	TaSZ19-4-A
TraesCS6A01G042100	TraesCS6A02G042100	6A:22191788-22193553	TaSZ19-1-A
TraesCS6A01G042200	TraesCS6A02G042200	6A:22199700-22200977	TaSZ19-2-A
TraesCS6A01G042500	TraesCS6A02G042500	6A:22350926-22351321	too short
TraesCS6A01G124400	TraesCS6A02G124400	6A:98186686-98213163	TaSZ15-A
TraesCS6B01G041700	TraesCS6B02G041700	6B:25607962-25609446	1 intron, 415 aa, no exp, seq recorded
	TraesCS6B02G057149	6B:37644067-37644978	304 aa, no RCL, no STOP codon
	TraesCS6B02G057179	6B:37652036-37652962	308 aa, no RCL, too short
TraesCS6B01G057800	TraesCS6B02G057800	6B:38540176-38541441	TaSZ19-1-B	exp
TraesCS6B01G057900	TraesCS6B02G057900	6B:38564361-38566123	1 intron, 429 aa, but splice site seq not conserved. Wrong annotation	very similar to SZ19-2, SZ19-1. it is the pseudo-SZ19-2-B
TraesCS6B01G058100	TraesCS6B02G058100	6B:38624485-38625753	TaSZ19-3-B
TraesCS6B01G064000	TraesCS6B02G064000	6B:42404147-42406642	2 introns, 425 aa, no exp. Seq recorded	similar to SZ12
TraesCS6B01G068900	TraesCS6B02G068900	6B:46654670-46655254	annotated only 195 aa. Seq similar to SZ19, exp.	a pseudogene
TraesCS6B01G069000	TraesCS6B02G069000	6B:46661871-46663240	no intron, 335 aa, no RCL	in v1.1, only 299 aa
TraesCS6B01G152500	TraesCS6B02G152500	6B:156403992-156411170	TaSZ15-B
TraesCS6D01G048100	TraesCS6D02G048100	6D:22761512-22765726	1 intron in v1.0, 611 aa; in v1.1, no intron, 413 aa, exp, similar to SZ19	chr6D:22761512..22762753
TraesCS6D01G048500	TraesCS6D02G048500	6D:23398270-23415334	wrong splice site, 1st Exon 802 bp, 2nd exon 242 bp, total 347 aa, too short
TraesCS6D01G048700	TraesCS6D02G048700	6D:23630877-23632145	TaSZ19-1-D
TraesCS6D01G048800	TraesCS6D02G048800	6D:23640918-23642195	TaSZ19-2-D
TraesCS6D01G049000	TraesCS6D02G049000	6D:23747668-23748498	no intron, 276 aa, too short, but exp.	a pseudogene
TraesCS6D01G114700	TraesCS6D02G114700	6D:81737831-81741467	TaSZ15-D
TraesCS7A01G065200	TraesCS7A02G065200	7A:32582925-32583956	too short
TraesCS7A01G171200	TraesCS7A02G171200	7A:126865055-126866769	only 144 aa annotated, high exp.	This is the pseudo-TaSZ3-A
TraesCS7B01G006500	TraesCS7B02G006500	7B:3695054-3696459	TaSZ12-B
TraesCS7B01G076300	TraesCS7B02G076300	7B:86139220-86141897	1 intron, 1st exon very small, 273 aa, very similar to SZ3-D (C-ter), exp	This is the pseudo-TaSZ3-B
TraesCS7D01G103400	TraesCS7D02G103400	7D:63377033-63378385	TaSZ12-D
TraesCS7D01G172000	TraesCS7D02G172000	7D:124298565-124301045	TaSZ3-D
TraesCSU01G016100	TraesCSU02G016100	Un:18084545-18086262	311 aa, no RCL, too short
TraesCSU01G197000	TraesCSU02G197000	Un:294623897-294624916	no intron, 339 aa, no RCL, too short, similar to SZ18 (up to 333 aa)
Note: Colour Code: Blue, these serpins are in our list; Orange, these should be added to our list; Yellow, these may or may not be serpins, some have peculiar seq, most of them are not expressed.

## Sheet: Table S3
S_Table 3. Serpins wrongly annotated and manually corrected.
Gene name	Position	Reason	Note
TraesCS1B02G120200	1B:142291195-142292902	strange gene structure, 5 exons, some introns have no conserved splice site, some intron only have 2 bp.
TraesCS2A02G037600	2A:15904833-15906208	2 introns, the conserved 1st exon seems interupted by an intron (that is too small).	in v1.1, the 1st exon was interupted by a 4-bp intron.
TraesCS2B02G120100	2B:87841228-87842668	4 exons, 394 aa, no exp, 3rd intron only 2 bp, impossible.
TraesCS3D02G471600	3D:573906879-573908262	2 introns, 2nd intron only 4 bp, impossible
TraesCS4A02G073600	4A:72879928-72916858	2 introns, 392 aa, wrong splice site, very similar to SZ8-1
TraesCS4A02G427600	4A:698491676-698493312	gene structure not right, 5 exons, one intron only 15 bp, 356 aa, short C-ter
TraesCS5A02G323600	5A:535452236-535454051	no intron, 480 aa, exp, peculiar C-ter, seq recorded	in v1.1, annotated aa 407, but no STOP codon
TraesCS5A02G490400	5A:659827512-659831100	wrong annotation, 1st exon wrong, if aa from 2nd exon, 407 aa, exp,
TraesCS5B02G362000	5B:541528656-541529450	TaSZ1-B, too short
TraesCS5D02G462764	5D:506208812-506210023	404 aa, but no STOP codon
TraesCS6B02G057900	6B:38564361-38566123	1 intron, 429 aa, but splice site seq not conserved. Wrong annotation
TraesCS6B02G064000	6B:42404147-42406642	2 introns,but splice site seq not conserved. Wrong annotation.
TraesCS6D02G048500	6D:23398270-23415334	wrong splice site, 1st Exon 802 bp, 2nd exon 242 bp, total 347 aa, too short
TraesCS6B02G057800	6B:38540536-38541441	TaSZ19-1-B	Not annotated to stop codon in v1.1
TraesCS6B02G058100	6B:38624834-38625753	TaSZ19-3-B	Not annotated to stop codon in v1.1
Manually annotated serpin genes:
Gene name	CDS position		Note
TraesCS5A02G490400	5A: 659827512..659828324, 659829593..659830003 (-strand)		mRNA doesn't cover the first ATG in the v1.1 annotation
TraesCS5B02G362000*	5B: 541527268..541527678, 541528647..541529450		see supplementary file 1.
TraesCS6B02G057800	6B:38540176..38541441
TraesCS6B02G058100	6B:38624485..38625753
TraesCS2B02G050210*	2B: 24889172.. 24889630, 24889728..24890561
TraesCS2D02G036000*	2D: 13632381.. 13632845, 13632970.. 13633803

## Sheet: Table S4
S_Table 4. Gene location, homeologous genes (same colour in horizontal), and gene duplication (same colour in vertical).
Gene	Location	Chromosome length (bps)	Homologous genes on A, B, D subgenomes
TraesCS1A02G289500	1A:486695852-486697264	1A:594102056	TraesCS1A02G289500	TraesCS1B02G299000	TraesCS1D02G396900
TraesCS1B02G299000	1B:520361103-520362626	1B:689851870
TraesCS1D02G396900	1D:464857077-464858276	1D:495453186
TraesCS2A02G036700	2A:15641610-15643784	2A:780798557	TraesCS2A02G036700	TraesCS2B02G050210*	TraesCS2D02G036000*
TraesCS2A02G369100	2A:612274452-612275874		TraesCS2A02G369100	TraesCS2B02G386300	TraesCS2D02G365900
TraesCS2B02G050210*	2B:24889172-24890561	2B:801256715		TraesCS2B02G386500
TraesCS2B02G325800	2B:465646445-465647719
TraesCS2B02G386300	2B:549385111-549386529			TraesCS2B02G325800	TraesCS2D02G307100
TraesCS2B02G386500	2B:549508486-549510060
TraesCS2B02G530600	2B:726125355-726126958			TraesCS2B02G530600
TraesCS2B02G530700	2B:726129975-726131500			TraesCS2B02G530700
TraesCS2D02G036000*	2D:13632381-13633803	2D:651852609
TraesCS2D02G102600	2D:55315353-55316759
TraesCS2D02G102700	2D:55356211-55357875
TraesCS2D02G170500	2D:114538100-114539239
TraesCS2D02G307100	2D:394044116-394045321
TraesCS2D02G365900	2D:470526148-470527703
TraesCS2D02G373300	2D:476912675-476914332
TraesCS3A02G300700	3A:534534756-534536029	3A:750843639	TraesCS3A02G300700	TraesCS3B02G335800	TraesCS3D02G301100
TraesCS3A02G504800	3A:726834725-726837054		TraesCS3A02G504800	TraesCS3B02G567900	TraesCS3D02G511400
TraesCS3B02G335800	3B:542133713-542134997	3B:830829764
TraesCS3B02G520000	3B:763235702-763237116
TraesCS3B02G520200	3B:763268519-763269818
TraesCS3B02G567700	3B:799287162-799288464
TraesCS3B02G567900	3B:799447660-799449525
TraesCS3D02G301100	3D:415646243-415647543	3D:615552423
TraesCS3D02G511400	3D:596072981-596074440
TraesCS4A02G205200	4A:497494359-497496234	4A:744588157	TraesCS4A02G205200		TraesCS4D02G106100
TraesCS4A02G235700	4A:544201959-544204242		TraesCS4A02G235700	TraesCS4B02G079200	TraesCS4D02G078000
TraesCS4A02G235900	4A:544389388-544390826		TraesCS4A02G235900	TraesCS4B02G079100
TraesCS4A02G422200	4A:692392989-692394370		TraesCS4A02G422200
TraesCS4A02G427400	4A:698310854-698312296		TraesCS4A02G436000
TraesCS4A02G436000	4A:705763229-705764554
TraesCS4B02G079100	4B:76622199-76623585	4B:673617499
TraesCS4B02G079200	4B:76813448-76815725
TraesCS4B02G093000	4B:95446522-95447802
TraesCS4B02G093900	4B:96630413-96632220			TraesCS4B02G093900	TraesCS4D02G090600
TraesCS4B02G229800	4B:480834046-480835343		TraesCS4A02G073600ps (4A:72879928-72916858)	TraesCS4B02G229800	TraesCS4D02G231200
TraesCS4B02G309900	4B:600516369-600517772			TraesCS4B02G309900	TraesCS4D02G308100
TraesCS4B02G310200	4B:600604767-600606162			TraesCS4B02G310200
TraesCS4D02G078000	4D:52467498-52469932	4D:509857067
TraesCS4D02G090600	4D:65860461-65861894
TraesCS4D02G106100	4D:84602400-84604297
TraesCS4D02G231200	4D:391026211-391027519
TraesCS4D02G308100	4D:476228136..476229860
TraesCS4D02G318300	4D:482760654-482764928		TraesCS5A02G490400		TraesCS4D02G318300
TraesCS5A02G305500	5A:514160010-514161527	5A:709773743	TraesCS5A02G305500	TraesCS5B02G306000	TraesCS5D02G312500
TraesCS5A02G323600	5A:535452236-535454051		TraesCS5A02G323600	TraesCS5B02G324100
TraesCS5A02G359700	5A:561553330-561555115		TraesCS5A02G359700	TraesCS5B02G362000*	TraesCS5D02G368900
TraesCS5A02G410600	5A:599643224-599644531		TraesCS5A02G410600	TraesCS5B02G414600
TraesCS5A02G417800	5A:606058299-606060618		TraesCS5A02G417800	TraesCS5B02G419900	TraesCS5D02G425800
TraesCS5A02G471300	5A:647965975-647967228		TraesCS5A02G471300	TraesCS5B02G483500	TraesCS5D02G483800
TraesCS5A02G471430	5A: 648227282-648228517		TraesCS5A02G471430
TraesCS5A02G471500	5A:648360390-648361722		TraesCS5A02G471500
TraesCS5A02G490400	5A:659827512-659831100
TraesCS5B02G306000	5B:489820893-489822264	5B:713149757
TraesCS5B02G324100	5B:508342807-508344297
TraesCS5B02G362000*	5B:541528656-541529450
TraesCS5B02G402400	5B:579039888-579041200
TraesCS5B02G414600	5B:588913742-588915099
TraesCS5B02G419900	5B:595631138-595633244
TraesCS5B02G461200	5B:636928525-636930253			TraesCS5B02G461200	TraesCS5D02G462700
TraesCS5B02G483500	5B:655278901-655280139
TraesCS5D02G312500	5D:408324650-408326282	5D:566080677
TraesCS5D02G368900	5D:444710659-444712879
TraesCS5D02G425800	5D:484426636-484428874
TraesCS5D02G462700	5D:506167065-506168543
TraesCS5D02G483800	5D:520300726-520301958
TraesCS6A02G042000	6A:22171763-22173091	6A:618079260	TraesCS6A02G042000		TraesCS6D02G048100
TraesCS6A02G042100	6A:22191788-22193553		TraesCS6A02G042100	TraesCS6B02G057800	TraesCS6D02G048700
TraesCS6A02G042200	6A:22199700-22200977		TraesCS6A02G042200		TraesCS6D02G048800
TraesCS6A02G124400	6A:98186686-98213163		TraesCS6A02G124400	TraesCS6B02G152500	TraesCS6D02G114700
TraesCS6B02G041700	6B:25607962-25609446	6B:720988478
TraesCS6B02G057800	6B:38540176-38541441
TraesCS6B02G058100	6B:38624485-38625753
TraesCS6B02G152500	6B:156403992-156411170
TraesCS6D02G048100	6D:22761512-22765726	6D:473592718
TraesCS6D02G048700	6D:23630877-23632145
TraesCS6D02G048800	6D:23640918-23642195
TraesCS6D02G114700	6D:81737831-81741467
TraesCS7A02G171200ps	7A:126865055-126866769	7A:736706236	TraesCS7A02G171200ps	TraesCS7B02G076300ps	TraesCS7D02G172000
TraesCS7B02G006500	7B:3695054-3696459	7B:750620385		TraesCS7B02G006500	TraesCS7D02G103400
TraesCS7B02G076300ps	7B:86139220-86141897
TraesCS7D02G103400	7D:63377033-63378385	7D:638686055
TraesCS7D02G172000	7D:124298565-124301045
Note: 1, *means the sequence was manually corrected or annotated.
2, ps means pseudogene.
3, homoeologous genes highlighted with different colours; homologous genes in consecutive columns with the same colour are probably gene duplication.

## Sheet: Table S5
S_Table 5. Ka/Ks value calculated using DnaSP v6.
Gene 1	Gene 2	Ka	Ks	Ka/Ks
TraesCS2B02G386300	TraesCS2B02G386500	0.0282	0.0936	0.301282
TraesCS2B02G530600	TraesCS2B02G530700	0.0814	0.223	0.365022
TraesCS4A02G422200	TraesCS4A02G436000	0.0519	0.214	0.242523
TraesCS4B02G309900	TraesCS4B02G310200	0.0181	0.057	0.317544
TraesCS5A02G471300	TraesCS5A02G471430	0.0985	0.1932	0.509834
TraesCS5A02G471300	TraesCS5A02G471500	0.0777	0.1614	0.481413
TraesCS5A02G471430	TraesCS5A02G471500	0.0319	0.0542	0.588561
TraesCS4A02G235700	TraesCS4A02G235900	0.1126	0.6139	0.183417
TraesCS4B02G079200	TraesCS4B02G079100	0.1088	0.5659	0.19226
TraesCS6A02G042000	TraesCS6A02G042100	0.0988	0.2129	0.464068
TraesCS6A02G042000	TraesCS6A02G042200	0.092	0.2313	0.397752
TraesCS6A02G042100	TraesCS6A02G042200	0.0711	0.233	0.30515
TraesCS6D02G048100	TraesCS6D02G048700	0.1216	0.2127	0.571697
TraesCS6D02G048100	TraesCS6D02G048800	0.1151	0.2073	0.555234
TraesCS6D02G048700	TraesCS6D02G048800	0.0819	0.2057	0.398153

## Sheet: Table S6
S_Table 6. Expression of serpins in various tissues during wheat development. Log2 (TPM) is shown.
gene name	roots seedling	leaves/shoots seedlings	leaves vegetative	stem vegetative	stem reproductive	flag leaf reproductive	spike reproductive	anther early meiosis	grain milk and soft dough	grain aleurone layer	grain endosperm	grain transfer cells	grain hard dough and ripening	embryo*
TraesCS5A02G359700									7.79	8.73	8.1	7.22	8.98	2.42
TraesCS5B02G362000									8.1	8.78	9.16	8.57	9.56
TraesCS5D02G368900									9.37	9.01	9.99	9.06	10.02	2.82
TraesCS5A02G417800									6.26	7.07	7.26	5.34	7.1	0.78
TraesCS5B02G419900	0.92			0.9	1.2	3.1			8.34	8.19	9.11	7.86	9.22	1.72
TraesCS5D02G425800									8.55	8.45	9.33	8.22	9.3	1.77
TraesCS7D02G172000									8.54	8.25	9.29	8.74	9.21	2.43
TraesCS4A02G235700	4.37	3.27	2.95	4.29	3.15	2.51	4.22	2.65	3.84	4.53	3.21	3.26	3.36	2.97
TraesCS4B02G079200	4.85	3.4	2.63	4.14	2.58	1.51	3.49	2.31	3.91	4.67	3.13	3.28	2.95	3.32
TraesCS4D02G078000	4.56	3.08	2.61	3.95	3.29	2.11	3.51	2.42	4.15	5.47	3.58	3.32	3.67	4.02
TraesCS4A02G235900	1.5	1.08		2.27					1.07				2.74	2.4
TraesCS4B02G079100	1.79	0.61											1.21	0.76
TraesCS5A02G490400									0.52*
TraesCS2B02G325800		0.74*		0.96			0.88		1.38
TraesCS2D02G307100									0.61
TraesCS4A02G422200							1.42		1.13
TraesCS4A02G436000	0.69*		0.56		0.64		3.64		3.68	1.18	1.05	0.91	0.68
TraesCS4D02G231200		2.08	1.97	0.87	2.14	2.15	1.36		0.33
TraesCS2B02G530600	0.95					1.16	2.63		3.62
TraesCS2B02G530700									1.25
TraesCS4D02G106100	1.09	0.84	1.68	1.83	2.13		1.44
TraesCS4A02G205200	0.55
TraesCS3A02G300700									1.58
TraesCS3B02G335800									1.44
TraesCS3D02G301100									1.03
TraesCS4B02G310200	-0.15
TraesCS4B02G309900	0.63
TraesCS4D02G308100	0.6
TraesCS6B02G152500	0.94
TraesCS6D02G114700	0.45
TraesCS1A02G289500	0.06
TraesCS1B02G299000	0.14
TraesCS5A02G471500						0.33	-0.56
TraesCS5D02G483800							-0.86
TraesCS5B02G483500							-0.23		1.1		0.14
TraesCS6A02G042000	-0.27		0.21		0.3		0.19		0.75*
TraesCS6A02G042100									1.45	1.42	-0.69	-0.45
TraesCS6D02G048700	0.27*						-0.6	-0.51	0.6	0.43	0.03	-0.71
TraesCS6A02G042200	0.38		0.56	-0.53	0.49	-0.58	0.92	0.7	1.81	1.94	2.41	0.46	0.68	1.48
TraesCS6D02G048800	0.95		1.23	0.73	1.13	-0.06	1.1		1.28
TraesCS6B02G057800									-0.69
TraesCS6B02G058100									0.46
TraesCS6D02G048100									0.20*
TraesCS5B02G414600							0.2*
TraesCS5D02G462700							-0.47
Note: *data are from Azhurnaya. All others are from Chinese Spring.

## Sheet: Table S7
S_Table 7. Serpin gene up- or down- regulated during biotic and abiotic stresses. Log2 fold change is shown.
	Biotic stress
	Fusarium graminearum (Fusarium head blight)			Blumeria graminis (Powdery mildew)			Puccinia striiformis (Stripe rust)			Zymoseptoria tritici	Magnaporthe grisea	PAMP*
Condition	36 hr	48 hr*	48 hr	24 hr	48 hr	72 hr	24 hr	48 hr	72 hr	14 days	symptomatic	-	-
	spikelets	rachis	spikelets	SAT*	SAT	SAT	SAT	SAT	SAT	SAT	flag leaf	chitin	flg22
TraesCS4A02G235700		-2.30389		-0.552524	-0.515755	-0.701637	-2.06685			0.708479
TraesCS4B02G079200		-1.23636					-0.961105				-0.518824
TraesCS4D02G078000		-1.20604		0.75444	1.05185	0.598001			-0.676274
TraesCS4A02G422200		1.79971
TraesCS4A02G436000	0.840998	2.79906	1.53212
TraesCS2B02G530600		0.742995	0.771387
TraesCS4D02G231200		-0.778615		-1.05363	-1.80586	-0.547803	-1.15653	1.30695	0.782894
TraesCS3D02G301100		0.611355								0.511182		0.610444	0.614762
TraesCS4D02G106100			0.969908
TraesCS3D02G511400		1.3777
TraesCS5B02G402400		1.29269
TraesCS4D02G090600		1.12042
TraesCS2A02G369100		0.84363
TraesCS6B02G152500												1.3466	1.04239
TraesCS6D02G048800		-1.63538				0.700767						-0.829149	-1.00182
* on Chinese Spring
*SAT: seedling aerial tissues
	abiotic stress
	Cold		Heat		drought		drought & heat		phosphate starvation
	10 days	post 10 days	1 hr	6 hr	1 hr	6 hr	1 hr	6 hr	10 days	10 days
	microspores	microspores	SAT	SAT	SAT	SAT	SAT	SAT	roots	VAT*
TraesCS4A02G235700	1.14694		-1.59188	-0.699229		1.28078	-1.59188	-1.11777
TraesCS4B02G079200			-1.33378				-2.05733	-0.702935
TraesCS4D02G078000			-0.989859	0.58169			-2.05497
TraesCS5B02G419900										1.21041
TraesCS4A02G422200								0.733428
TraesCS4A02G436000				4.19097			1.53171	4.01613
TraesCS2B02G530600	1.49649			1.57368				1.84699
TraesCS4D02G231200			-0.566384	1.34319	0.503822			1.37316
TraesCS3D02G301100						0.840342
TraesCS4D02G106100	1.02031
TraesCS5A02G305500	-1.9995	-0.751189
TraesCS5B02G306000	-2.46618	-0.628632
TraesCS5D02G312500	-3.0719	-1.61481
TraesCS3D02G511400	-1.20823
TraesCS5B02G324100	-0.836754	-0.836754
TraesCS4B02G093000	2.16792
TraesCS5D02G462700	-2.05929
TraesCS2D02G373300	-1.58055	-0.528022
TraesCS4B02G093900	-0.640019	-0.640019
TraesCS6B02G152500									1.08026
TraesCS5B02G483500	-1.74354	-0.912327
TraesCS5D02G483800	-2.06233	-1.02006
*VAT: vegetative aerial tissues

## Sheet: Table S8
S_Table 8. Expression was not detected in ExpVIP (tissue level as intermedium) for the listed serpins, but detected in Genevestigator with low level.
TraesCS1D02G396900	root, floret, callus
TraesCS2A02G036700	stamen, anther
TraesCS2B02G386300	anther
TraesCS2B02G386500	microspore, anther, stamen
TraesCS2D02G102600	anther, stamen
TraesCS2D02G102700	anther
TraesCS2D02G170500	anther, microspore
TraesCS2D02G365900	anther
TraesCS3A02G504800	anther, microspore, stamen
TraesCS3B02G520000	endosperm, caryopsis
TraesCS3B02G520200	anther, microspore
TraesCS3B02G567700	ovary, microspore, anther
TraesCS3B02G567900	anther, microspore
TraesCS4A02G427400	anther, microspore
TraesCS4B02G229800	microspore, anther, stamen
TraesCS4D02G318300
TraesCS5A02G323600	anther, microspore, stamen
TraesCS5A02G410600	microspore, anther, ovary, callus
TraesCS5A02G471300	microspore, anther
TraesCS5A02G471430
TraesCS5B02G461200	microspore, anther
TraesCS6A02G124400	root
TraesCS6B02G041700	anther, microspore
TraesCS7B02G006500	stamen, anther
TraesCS7D02G103400	microspore, anther, stamen
